# Supplementary material for: A Microfluidic Chip-Based Integrated Device Combining Aerosol Sampling and LAMP–CRISPR Detection for Airborne Virus Surveillance
Source: Biosensors (Basel). 2025 Jul 23;15(8):475. doi: 10.3390/bios15080475 (PMC12384654; doi:10.3390/bios15080475)
Supplement: Supplementary file 1 [file biosensors-15-00475-s001.zip]

Archive with 1 entries (1 files):
- biosensors-3701728-supplementary.pdf
